# Supplementary material for: Multivariate EEG activity reflects the Bayesian integration and the integrated Galilean relative velocity of sensory motion during sensorimotor behavior
Source: Commun Biol. 2023 Jan 28;6:113. doi: 10.1038/s42003-023-04481-2 (PMC9884247; doi:10.1038/s42003-023-04481-2)
Supplement: Supplementary file 4 — Supplementary Data 1 [file 42003_2023_4481_MOESM4_ESM.xlsx]

## Sheet: Fig. 1f
Subject	Contrast 100%	Contrast 12%
1	1.74399	1.83211
2	-0.188919	0.547865
3	1.42986	2.57885
4	1.61628	1.64864
5	1.25162	2.15637
6	0.690635	2.24346
7	1.247	2.05551
8	0.537599	1.47341
9	0.349733	0.828917
10	1.24539	1.49445
11	0.793458	2.45078
12	0.840251	1.92165
13	0.769355	1.36001
14	1.35414	1.46135
Mean	0.977171	1.7181
Standard Error (SE)	0.1477	0.161

## Sheet: Fig. 3a
Subject	Contrast 100%	Contrast 12%
1	0.542038	0.622561
2	-0.40793	0.176606
3	0.564673	1.29524
4	0.197081	0.407575
5	-0.122857	-0.309467
6	0.130603	0.15749
7	-0.121359	0.751211
8	-0.0623261	-0.00228002
9	-0.0476212	0.801345
10	1.02084	1.93272
11	-0.143228	1.89126
12	-0.0495517	0.406089
13	0.128636	0.553248
14	-0.128611	0.500928
Mean	0.10717	0.656038
SE	0.1034	0.182

## Sheet: Fig. 6b
Subject	IRVE	Velocity
1	0.139712	-0.0276705
2	0.0752212	-0.0220069
3	0.0520245	0.0239302
4	0.0291497	0.0168038
5	0.0722385	0.0500058
6	0.118172	0.0324617
7	0.199723	0.225237
8	0.0421939	0.074251
9	0.0556207	0.0805298
10	0.0747923	-0.068169
11	0.0533904	0.0384516
12	0.0839574	-0.0157322
13	0.039088	-0.0189322
14	0.0560564	0.11885
Mean	0.0779528	0.0362865
SE	0.0128	0.0205

## Sheet: Fig. 6c
Subject	Sensory	Motor
1	-27	133
2	-45	54
3	-50	-18
4	-50	94
5	-14	20
6	-45	-6
7	-10	-13
8	-50	34
9	-50	31
10	-40	-35
11	-29	-50
12	-33	66
13	-50	83
14	-1	-12
Mean	-35.2857	27.2143
SE	4.6631	14.8428

## Sheet: Supplementary Fig. 1a
Subject	Contrast 100%	Contrast 12%
1	88.4747	130.737
2	103.942	150.786
3	91.2411	132.644
4	81.5706	111.094
5	71.5832	108.144
6	83.972	118.558
7	85.99	108.777
8	92.1836	121.01
9	84.9341	125.02
10	96.4647	136.48
11	88.5498	129.023
12	106.847	138.558
13	86.4844	117.153
14	82.1083	118.976
Mean	88.8818	124.783
SE	2.66	3.64

## Sheet: Supplementary Fig. 1b
Subject	Contrast 100%	Contrast 12%
1	87.3866	132.778
2	106.376	157.953
3	90.8095	136.417
4	80.7233	115.393
5	71.617	105.523
6	85.369	128.009
7	82.9941	110.529
8	96.3046	133.216
9	83.2323	124.811
10	97.1548	137.721
11	84.9191	130.464
12	106.309	147.947
13	85.4353	118.732
14	83.9406	119.898
Mean	88.7551	128.528
SE	2.79	4.18

## Sheet: Supplementary Fig. 5a
Subject	RVE	IRVE	Velocity	Position
1	-0.0647291	0.161775	0.0379717	-0.0452111
2	-0.0300063	0.0823859	-0.0324802	0.0546464
3	0.000297835	0.05167	-0.0130802	0.0636644
4	-0.0120863	0.022491	0.0136622	0.0410423
5	0.00398294	0.0849704	0.0689745	-0.161961
6	0.00665544	0.124953	0.0595894	-0.358447
7	-0.0636234	0.232562	0.196058	0.0213779
8	-0.00953836	0.0461721	0.076527	0.0202527
9	-0.0224229	0.0688191	0.0649652	0.146926
10	-0.00990782	0.0960851	-0.0700053	-0.10126
11	-0.017075	0.0622478	0.0405622	-0.0674864
12	-0.01485	0.0785193	-0.0212966	0.142858
13	-0.0106227	0.0558575	-0.0219074	-0.05768
14	-0.0131299	0.0666594	0.126894	-0.142868
Mean	-0.0183611	0.0882263	0.0376025	-0.0317248
SE	0.006	0.015	0.0194	0.0371

## Sheet: Supplementary Fig. 5b
Subject	Sensory	Motor
1	-6	170
2	10	51
3	-50	90
4	11	100
5	-42	15
6	-50	-49
7	-2	33
8	-50	41
9	5	-21
10	-38	10
11	-7	-50
12	2	61
13	-50	46
14	3	-15
Mean	-18.8571	34.4286
SE	7.1243	16.766
